# Supplementary material for: Analysis of the Genetic Variation of the Fruitless Gene within the Anopheles gambiae (Diptera: Culicidae) Complex Populations in Africa
Source: Insects. 2022 Nov 13;13(11):1048. doi: 10.3390/insects13111048 (PMC9699577; doi:10.3390/insects13111048)
Supplement: Supplementary file 1 [file insects-13-01048-s001.zip]

Archive with 3 entries (3 files):
- Ns_SNPs_alleles_frequencies.tsv
- SNPs_alleles_frequencies.tsv
- Conservation_score_of_the_fru_gene.tsv
